# Supplementary material for: Global Perspective of Legionella Infection in Community-Acquired Pneumonia: A Systematic Review and Meta-Analysis of Observational Studies
Source: Int J Environ Res Public Health. 2022 Feb 8;19(3):1907. doi: 10.3390/ijerph19031907 (PMC8835084; doi:10.3390/ijerph19031907)
Supplement: Supplementary file 1 [file ijerph-19-01907-s001.zip]

Archive with 2 entries (1 files):
- ijerph-1427564-supplementary (1)/
- ijerph-1427564-supplementary (1)/ijerph-1427564-supplementary (1).pdf
